# Supplementary material for: Effect of obesity on the acute response to SARS-CoV-2 infection and development of post-acute sequelae of COVID-19 (PASC) in nonhuman primates
Source: PLoS Pathog. 2025 Jul 24;21(7):e1012988. doi: 10.1371/journal.ppat.1012988 (PMC12289017; doi:10.1371/journal.ppat.1012988)
Supplement: S1 Table — Nine lung slides, including two slides of the caudal lobes and one of the other lung lobes, were scanned at 40x with an Aperio AT2 microscope slide scanner (Leica Biosystems, Deer Park, IL). A scoring system was developed, and histologic findings were then recorded and aggregated. Those findings considered to represent responses to chronic injury that occurred in multiple animals were used as the basis of subsequent scoring illustrated in the table above. Specifically, bronchioloalveolar hyperplasia, lymphocytic interstitial pneumonia, and perivascular lymphoid aggregates were selected as being potentially associated with SARS-CoV-2 infection. A score ranging from 0 to 3 was assigned for each of these three histologic features identified in every lung lobe examined of individual animals and were added together for a final score. (XLSX) [file ppat.1012988.s011.xlsx]

## Sheet: score criteria
Score	0	1	2	3
Bronchioloalveolar hyperplasia	None	1 to 5 all <500 microns	6 to 10 all <500 microns	>10 foci and/or at least one focus >500 microns
Lymphocytic interstitial pneumonia	None	1 to 5 foci	6 or more foci	At least one focus >1mm
Perivascular lymphoid aggregates	None	Minimal	Mild	Moderate
