# Supplementary material for: Effect of obesity on the acute response to SARS-CoV-2 infection and development of post-acute sequelae of COVID-19 (PASC) in nonhuman primates
Source: PLoS Pathog. 2025 Jul 24;21(7):e1012988. doi: 10.1371/journal.ppat.1012988 (PMC12289017; doi:10.1371/journal.ppat.1012988)
Supplement: S2 Table — (XLSX) [file ppat.1012988.s012.xlsx]

## Sheet: Sheet1
Antibody Target	Fluorophore	Clone	Host Species	Source	Catalog #
CD4	BUV395	L200	Mouse	BD Biosciences	564107
CD8	BUV737	SK1	Mouse	BD Biosciences	612754
CD45	BV786	D058-1283	Mouse	BD Biosciences	563861
CD28	PE-Cy7	CD28.2	Mouse	BD Biosciences	560684
CD3	PB	SP34-2	Mouse	BD Biosciences	558124
CD95	APC	DX2	Mouse	BioLegend	305612
CD38	PE	OKT10	Mouse	NHPRR	PR-3802
HLA-DR	AF700	G46-6	Mouse	BD Biosciences	560743
CD69	PE-TR	FN50	Mouse	BioLegend	310942
Ki67	FITC	B56	Mouse	BD Biosciences	556026
CD20	BV605	2H7	Mouse	BD Biosciences	747736
CD14	ECD	RMO52	Mouse	Beckman Coulter	IM2707U
CD56	PerCP-Cy5.5	B159	Mouse	BD Biosciences	560842
CD16	BUV395	3GB	Mouse	BD Biosciences	563785
CD169	APC	7-239	Mouse	Biolegend	346008
IgD	FITC	-	Goat	Southern Biotech	2030-09
CD45	APC	D058-1283	Mouse	BD Biosciences	561290
CD27	PE-Cy7	O323	Mouse	eBioscience	25-0279-42
CD79a	PE	HM47	Mouse	eBioscience	12-0792-42
Ki67	PerCP-Cy5.5	B56	Mouse	BD Biosciences	561284
Live/Dead ARD	APC-Cy7	-	-	Life Technologies	34959
