# Supplementary material for: Effect of obesity on the acute response to SARS-CoV-2 infection and development of post-acute sequelae of COVID-19 (PASC) in nonhuman primates
Source: PLoS Pathog. 2025 Jul 24;21(7):e1012988. doi: 10.1371/journal.ppat.1012988 (PMC12289017; doi:10.1371/journal.ppat.1012988)
Supplement: S1 Data — (XLSX) [file ppat.1012988.s013.xlsx]

## Sheet: Table 1
Age					Weight					Body Fat					Fat Mass					Lean Mass					Bone Mass					BMD
Lean		Obese			Lean		Obese			Lean		Obese			Lean		Obese			Lean		Obese			Lean		Obese			Lean		Obese
A	19.9	K	21		A	10.95	K	21		A	13.63	K	40.17		A	1404.6	K	7912.16		A	8897.83	K	12516.8		A	451.627	K	535.907		A	0.696303	K	0.778552
B	16.8	L	20.9		B	10.2	L	14.4		B	13.13	L	33.73		B	1238.24	L	4655.29		B	8188.86	L	9352.91		B	409.717	L	448.748		B	0.683048	L	0.692487
C	15.7	M	14		C	11.65	M	21.25		C	16.89	M	48.03		C	1719.28	M	9714.68		C	8459.46	M	10748		C	484.66	M	549.092		C	0.734112	M	0.824244
D	15.1	N	11		D	10.6	N	17		D	14.89	N	37.25		D	1460.09	N	6195.34		D	8347.03	N	10281.6		D	421.838	N	537.428		D	0.648117	N	0.775831
E	13.9	O	9.7		E	9.9	O	18.7		E	10.63	O	31.87		E	930.644	O	6192.08		E	7822.02	O	12009.6		E	400.19	O	463.123		E	0.692237	O	0.73757
F	12.9	P	9		F	8.2	P	16.9		F	9.11	P	33.44		F	704.082	P	5696.43		F	7025.95	P	10760.7		F	371.996	P	482.718		F	0.612423	P	0.709394
G	13	Q	7.9		G	10.25	Q	13.6		G	11.13	Q	25.94		G	1015.86	Q	3476.35		G	8114.38	Q	9696.91		G	415.818	Q	454.103		G	0.682846	Q	0.719613
H	7.6	R	7.8		H	10.25	R	13.25		H	9.55	R	31.4		H	949.271	R	4168.67		H	8996.48	R	8680.4		H	407.869	R	397.885		H	0.676842	R	0.648043
I	6.8	S	6.8		I	10	S	12.75		I	11.55	S	20.94		I	1096.69	S	2607.77		I	8562.21	S	9817.88		I	413.228	S	430.258		I	0.670327	S	0.698613
J	6.7				J	8.3				J	7.59				J	689.505				J	7288.57				J	389.825				J	0.637717
FBG					FBI					HOMA-IR					HbA1C
Lean		Obese			Lean		Obese			Lean		Obese			Lean		Obese
A	90	K	45		A	29.8	K	186.2		A	6.62222	K	20.6889		A	4.5	K	4.9
B	70	L	58		B	25.34	L	10.73		B	4.37975	L	1.53664		B	4.1	L	4.6
C	79	M	61		C	53.46	M	71.29		C	10.428	M	10.7375		C	4.3	M	4.9
D	76	N	67		D	17.1	N	77.96		D	3.20889	N	12.8971		D	4.7	N	5.2
E	56	O	70		E	4.999	O	58.48		E	0.69122	O	10.1076		E	4.3	O	5
F	75	P	60		F	24.21	P	45.47		F	4.48333	P	6.7363		F	4.4	P	4.9
G	65	Q	65		G	6.062	Q	79.83		G	0.972914	Q	12.8122		G	4.5	Q	4.7
H	69	R	67		H	10.84	R	160.1		H	1.84682	R	26.4857		H	4.8	R	4.7
I	61	S	65		I	11.75	S	82.71		I	1.76975	S	13.2744		I	4.4	S	4.9
J	58				J	5.39				J	0.771901				J	4.6
Chol					Trig					HDL					LDL
Lean		Obese			Lean		Obese			Lean		Obese			Lean		Obese
A	104	K	140		A	71	K	58		A	53	K	88		A	39	K	38
B	136	L	170		B	50	L	483		B	67	L	37		B	60	L	73
C	133	M	263		C	57	M	78		C	75	M	150		C	50	M	75
D	136	N	155		D	63	N	89		D	64	N	68		D	63	N	66
E	94	O	193		E	19	O	73		E	63	O	99		E	27	O	65
F	117	P	270		F	40	P	26		F	68	P	118		F	43	P	99
G	114	Q	203		G	52	Q	88		G	55	Q	98		G	53	Q	75
H	116	R	164		H	18	R	66		H	62	R	93		H	46	R	48
I	123	S	205		I	31	S	59		I	67	S	108		I	45	S	69
J	128				J	25				J	72				J	44

## Sheet: Figure 2
Panel A	Lean										Obese
	A	B	C	D	E	F	G	H	I	J	K	L	M	N	O	P	Q	R	S
B	1	1	1	1	1	1	1	1	1	1	1	1	1	1	1	1	1	1	1
1	1626952	41330782	351085190	38590297	5721858	38420387	5962454	6810770	238230924	143313106	14325	576758	16617471	132415880	98871888	10868090	445582	1	262471370
2	171473264	78607488	969141140	163321326	35120558	479859640	207192530	21483095	543343440	39576803	5103	954277500	15975802	309466500	202571328	646830300	409565830	204146806	9710595
3	17391838	166464320	2075318160	292341430	3403097	635834960	632597620	12197152	664000220	179605014	48047	563376100	24048538	370704170	402190860	1748100520	2488300560	105002364	383724960
7	1030947700	30082537	134828456	9240417	16890965	306541700	13507053	1784188320	554597560	16140849	54886041	676754220	44584025	46136950	97954424	1064340200	290013300	272848	15525713
14	917394	13152283	19823526	133508	61589	1201017	14952	2560314	5826404	31529	2093562	1093096	1106591	2184911	2164920	975698	993662	12516866	243933
28	1	752274	6346754	1	1011	10314	1	140764	53935582	1	254502	14382	2541244	963880	10534	1726860	21465	14683261	440677
45	1	7718	1	2530	1	59897	1	1	1	1	550828	17409	1	1	1	1	1	1	1
58	1	1	1	1	1	9294	1	1	7039	1	231484	1	1	1	1	1	1	7224	1
85	1	1	1	1	1	5857	1	2650	1	1	4099	1	1	1	1	1	1	1	1
120	1	1	1	1	1	1	1	1	1	1	1	1	1	1	1	1	1	1	1
Panel E	Lean										Obese
	A	B	C	D	E	F	G	H	I	J	K	L	M	N	O	P	Q	R	S
B	1	1	1	1	1	1	1	1	1	1	1	1	1	1	1	1	1	1	1
1	800	16667	256667	123333	33333	70000	11000	267	8000	1633333	67	67	100	26667	216667	14333	267	933333	336667
2	306667	60000	1233333	966667	20667	3366667	600000	24000	1600000	30000	67	593333	100	80000	96667	700000	666667	1000	46667
3	2533	153333	1866667	800000	833	433333	966667	8667	340000	100000	100	466667	1	3667	333333	1133333	5333333	34	283333
7	83333	14000	126667	2167	8000	766667	600	1733333	900	6000	83333	866667	26667	13667	63333	150000	1166667	900000	3500
14	101	67	34	134	134	133	133	1	67	34	101	34	67	1	34	100	34	1	167
28	100	133	34	100	100	133	67	1	67	200	100	67	167	34	34	100	233	34	34

## Sheet: Figure 3
Panel A	Lean										Obese
	A	B	C	D	E	F	G	H	I	J	K	L	M	N	O	P	Q	R	S
B	1	1	1	1	1	1	1	1	1	1	1	1	1	1	1	1	1	1	1
3	350531	56229	8389345	11994100	5552394	4574561	4106918	3442904	29175287	683805	4440168	37289541	0	4292832	2239666	6034052	3296126	4560962	12561025
7	611624	403538	4191530	1028850	790640	370236	824937	6684754	1304662	3455178	241347	16961241	698981	1446467	3462287	2537326	7872581	328091	27759351
28	1	1	1	85156	1	1	1	1	19341	1	1	1071600	1	1	1	4580	1	878288	1
85	1	1	1	1	1	1	1	1	1	1	1	1	1	1	1	1	1	1	1
Panel E	Lean										Obese
	A	B	C	D	E	F	G	H	I	J	K	L	M	N	O	P	Q	R	S
B	1	1	1	1	1	1	1	1	1	1	1	1	1	1	1	1	1	1	1
1	67	1	167	267	100	1433	167	700	6667	100	133	533	100	67	433	200	134	133	133
7	34	134	300	133	467	67	200	1900	67	500	1	1500	134	100	967	433	1300	100	6000
28	100	134	1	1	34	234	100	67	100	67	133	67	134	67	133	100	133	133	34

## Sheet: Figure 7
Panel A	Lean										Obese
	A	B	C	D	E	F	G	H	I	J	K	L	M	N	O	P	Q	R	S
B	4.24	85.17	119.51	122.54	340.15	47.25	91.99	98.24	71.2	56.09	104.86	309.73	31.04	162.5	142.66	91.56	242.9	41.06	67.89
3	540.44	363.22	1.62	142.4	598.95	478.25	1968	401.51	5108	354.98	848.46	900.12	139.32	1.69	1685	1361	511.06	2075	2292
7	2255	559.63	4281	187.58	710.55	877.32	419.44	896.26	3546	656.77	371.24	2387	2140	102.48	2278	190.24	144.68	1036	336.82
28	95.59	19.91	158.01	104.55	177.36	13.62	223.5	120.8	77.92	86.93	439.25	149.54	74.22	44.45	149.93	249.35	417.58	102.81	300.5
85	83.87	47.87	2.03	49.67	106.82	103.93	28.54	112.62	53.01	28.41	2.41	18.25	150.7	77.77	19.91	86.03	58.92	118.36	42.45
183	104.04	16.54	51.25	76.04	172.74	51.55	183.26	55.71	55.9	66.6	2.41	138.15	23.76	44.87	411.68	84.65	108.77	108.77	75.47
Panel B	Lean										Obese
	A	B	C	D	E	F	G	H	I	J	K	L	M	N	O	P	Q	R	S
B	3.58	5.43	5.78	9.94	3.77	3.87	6.61	4.14	4.68	8.55	3.58	5.17	5.17	7.52	3.58	3.58	20.63	4.28	3.65
3	7.25	4.91	3.77	7.44	4.41	7.02	15.39	5.78	18.83	4.95	8.57	7.25	12.38	3.58	7.52	15.89	19.99	14.86	17.95
7	5.69	10.15	17.78	12.96	5.64	9.39	12.14	3.77	13.77	15.66	5.95	9.36	3.58	12.77	5.69	16.93	17.18	7.25	4.91
28	3.58	3.58	3.87	5.22	4.14	9.39	4.41	3.77	3.77	7.44	4.66	3.58	8.3	3.65	3.9	5.95	20.37	5.69	3.65
85	3.58	3.58	3.77	3.77	3.77	7.44	3.77	4.14	3.77	7.72	3.58	3.58	3.58	4.91	3.58	3.58	8.3	5.95	3.58
183	3.58	4.41	4	7.16	9.66	5.78	3.77	3.77	3.77	5.5	3.58	3.58	5.43	3.58	5.95	4.66	15.51	11.46	3.58
Panel C	Lean			Obese
	A	B	C	K	L	M
B	51.65	60.78	69.44	67.67	61.52	58.17
3	129.47	212.11	196.63	256.46	250.49	201.93
28	65.88	70.14	89.96	62.44	65.79	92.23
178	35.67	28.29	31.83	41.41	26	38.58
Panel D	Lean			Obese
	A	B	C	K	L	M
B	5.5	5.22	4.95	3.77	3.77	3.87
3	10.22	12.55	9.39	9.25	8.83	8
28	6.33	6.61	6.88	4.68	3.77	3.87
178	4.27	4.14	3.77	3.77	3.77	8.83
Panel E	Lean			Obese
	A	B	C	K	L	M
B	146.52	208.52	111.48	144.94	93.45	236.41
3	257.49	841.08	274.33	364.93	454.08	605.04
28	145.39	240.14	166.32	123.27	115.34	278.89
178	83.34	130.5	69.88	106.93	67.19	191.29
Panel F	Lean			Obese
	A	B	C	K	L	M
B	113.89	69.78	82.43	393.13	31.58	39.91
3	84.54	22.59	6.64	277.94	44.43	40.33
28	78.19	35.62	2.39	274.27	44.15	124.86
178	80.84	575.5	362.34	456.11	252.62	176.51
Panel G	Lean			Obese
	A	B	C	K	L	M
B	81.34	54.5	85.21	87.09	68.32	71.53
3	100.59	109.79	74.32	130.27	124.9	92.53
28	87.62	58.55	116.34	84.12	69.62	83.85
178	118.63	143.52	113.8	155.85	128.24	178.65
Panel H	Lean			Obese
	A	B	C	K	L	M
B	6329	2843	2038	1720	709.48	1152
3	3599	361.84	101.64	1571	1238	1323
28	3774	448.78	90.01	1393	1315	2608
178	5061	7238	6560	3551	5388	3944
Panel I	Lean			Obese
	A	B	C	K	L	M
B	241.47	116.84	131.3	260.59	116.84	116.84
3	200.68	131.3	116.84	260.59	131.3	116.84
28	178.81	116.84	116.84	155.74	116.84	116.84
178	377.43	241.47	346.58	221.53	330.48	313.88
Panel J	Lean			Obese
	A	B	C	K	L	M
B	382.88	92.43	56.91	76.23	19.06	22.7
3	69.36	17.64	6.92	88.95	42.57	30.25
28	186.24	23.12	7.22	75.74	33.61	33.61
178	361.27	1104	478.44	884.86	361.97	326.24
Panel K	Lean			Obese
	A	B	C	K	L	M
B	16.47	5.85	7.03	7.9	5.85	5.85
3	8.8	5.85	5.85	8.8	5.85	5.85
28	8.8	5.85	5.85	6.18	5.85	5.85
178	14.49	28.84	16.47	29.9	12.54	13.51

## Sheet: Figure 8
Panel A	Lean										Obese
	A	B	C	D	E	F	G	H	I	J	K	L	M	N	O	P	Q	R	S
B	0	0	0	0	0	0	0	0	0	0	0	0	0	0	0	0	0	0	0
2	-7.76	0.51	-12.99	-0.49	-2.67	1.24	-8.95	-2.42	-1.04	-0.89	-4.55	0	-2.8	-1.81		-4.88	-5.66	-4.51	-2.47
7	-9.13	0.51	-13.85	-0.98	-3.21	0	-8.42	-3.38	-2.6	-0.64	-7.07	0.33	-0.7	-3.61	-0.55	-7.01	-9.43	-4.51	-7.82
14	-7.31	-0.51	-14.29	-1.47	-3.21	0	-6.84	-4.35	0.52	2.55	-10.1	1.33	1.87	-4.82	-0.55	-9.76	-14.34	-5.33	-9.47
28	-5.48	-0.51	-11.26	1.47	0.53	5.59	-5.79	-7.73	5.21	7.64	-14.65	4.33	1.4	-5.42	-1.37	-10.67	-22.64	-6.97	-14.81
45	-1.83	4.08	-9.52	4.41	2.67	10.56	-3.16	-4.35	9.38	11.46	-12.12	6	2.34	-6.33	-2.19	-11.28	-22.26	-3.28	-4.12
58	-1.83	0	-11.69	5.39	4.81	9.94	-4.74	-4.35	7.29	10.83	-12.88	9	3.04	-3.92	1.1	-10.06	-17.36	0	-3.29
65	-4.11	0.51	-11.26	4.41	4.28	7.45	-5.79	-6.76	9.9	10.19	-12.63	10.67	3.74	-4.52	-0.82	-10.37	-14.72	0.41	-1.4
85	-2.74	1.02	-6.93	7.84	6.42	16.77	-2.11	-0.48	9.9	9.55	-11.62	12.67	2.8	-3.61	1.64	-8.23	-7.92	2.46	2.06
92	0.46	1.02	-6.49	3.43	6.95	15.53	2.63	-4.35	10.42	9.55	-15.15	10	1.87	-6.02	-1.64	-13.11	-7.55	0	0
120	3.65	0.51	0.43	7.35	9.63	19.25	4.21	0	17.71	14.01	-15.66	16.33	-0.7	-2.71	-0.55	-7.62	-1.89	5.33	7.41
128	4.11	2.55	2.16	8.82	11.23	20.5	5.26	1.93	18.75	15.92	-15.4	16.67	-3.04	-0.6	0.55	-7.01	-1.89	6.15	8.64
155	4.11	5.1	8.66	13.73	18.72	26.71	12.11	2.9	17.71	25.48	-16.92	19	-6.31	1.51	2.19	-3.96	6.42	10.25	12.76
178	7.76	6.12	13.85	16.18	18.18	26.71	15.79	5.31	19.79	33.12	-17.42	22.67	-4.91	4.22	5.75	-0.3	10.57	15.16	16.46

## Sheet: Figure 9
Panel A	Lean										Obese
	A	B	C	D	E	F	G	H	I	J	K	L	M	N	O	P	Q	R	S
B	73	71	74	88	86	72	63	75	95	63	65	62	87	88	83	93	103	80	81
1	79	71	76	82	84	75	67	60	90	63	66	77	91	88	80	100	82	69	83
2	102	65	71	88	76	78	80	75	94	70	72	83	117	91	88	83	74	88	83
3	74	67	106	73	62	62	80	75	92	59	81	68	107	74	78	66	67	57	85
7	79	79	70	76	54	73	61	72	79	68	72	69	83	79	81	80	96	79	75
14	59	62	71	75	58	67	58	67	106	57	87	75	90	70	77	80	78	68	70
28	72	71	55	87	70	67	54	72	89	60	73	74	70	63	75	85	73	71	65
45	75	68	71	94	67	70	72	74	94	71	68	90	77	46	88	67	88	69	69
58	70	59	72	77	74	61	58	61	70	62	89	68	72	79	76	81	71	69	71
85	56	68	63	82	67	60	47	51	65	59	63	63	62	73	77	79	64	62	70
92	68	56	55	80	76	61	68	69	84	63	60	75	70	73	72	77	74	77	65
120	70	55	59	81	59	58	62	65	83	65	62	71	77	63	71	79	69	69	64
155	71	98	64	95	72	65	61	67	137	70	67	69	76	93	69	76	79	75	62
178	63	52	62	71	57	61	63	68	78	61	62		73	70	86	77	71	69	71
Panel B	Lean										Obese
	A	B	C	D	E	F	G	H	I	J	K	L	M	N	O	P	Q	R	S
B	27.31	22.38	16.43	36.77	3.788	26.98	7.644	13.71	76.21	18.13	48.44	27.17	129	181.6	111.6	170.6	102.4	250.9	283
1	10.89	23.27		10.91	16.91	13.69	1.843	10.34	18.58	2.723	34.64	25.63	49.35	141.5		46.4	35.5	45.04	15.96
2	30.83	16.94	24.83	33.5			14.95	22.89	39.09	4.555	49.41	21.14	166.4	245.7		54.06	33.1	115.6	94.7
3	13.27	10.19	24.04	33.17	6.434	14.11	20.95	8.397	46.06	3.62	60.28	98.97	265.3	169.8	44.96	43.36	73.73	121.1	192.5
7	10.05	4.468	16.85	14.98	0.399	9.063	1.599	14.93	17.39	6.908	23.29	42.22	225.2	144.3	41.96	47.95	94.16	106.4	87.64
14	7.958	5.466	24.63	17.34	1.716	7.397	0.399	8.726	63.19	5.109		25.22	355	114.1	73.42	116.6	51.81	146.1	22.99
28	15.1	29.93		51.72	17.98	24.63	0.399	11.77	70.16	4.142	53.84	33.54	180.3	121	43.8	70.5	43.61	148.7	63.14
58	13.12	6.004	10.98	6.983	16.96	2.484	0.9823	5.413	7.417	0.5618	16.8	17.91	29.25	34.3	42.17	64.49	9.418	7.439	16.2
120	11.37	2.715	13.2	113.8	4.264	11.38	0.5099	5.436	7.543	13.49	29.1	47.78	65	71.1	51.31	82.5	29.8	64.57	52.01
178	7.317	6.416	17.67	8.422	1.879	11.05	0.399	10.43	16.9	10.51	16.89		0.6224	74.62	4.293	26.28	52.66	39.3	11.02
Panel C	Lean										Obese
	A	B	C	D	E	F	G	H	I	J	K	L	M	N	O	P	Q	R	S
B	4.92	3.92	3	7.99	0.8	4.8	1.19	2.54	17.88	2.82	7.77	4.16	27.71	39.46	22.87	39.17	26.04	49.56	56.6
1	2.12	4.08	0	2.21	3.51	2.54	0.3	1.53	4.13	0.42	5.65	4.87	11.09	30.75		11.46	7.19	7.67	3.27
2	7.76	2.72	4.35	7.28		0.08	2.95	4.24	9.07	0.79	8.78	4.33	48.07	55.21		11.08	6.05	25.12	19.41
3	2.42	1.69	6.29	5.98	0.98	2.16	4.14	1.56	10.46	0.53	12.06	16.62	70.09	31.03	8.66	7.07	12.2	17.04	40.4
7	1.96	0.87	2.91	2.81	0.05	1.63	0.24	2.65	3.39	1.16	4.14	7.19	46.15	28.15	8.39	9.47	22.32	20.75	16.23
14	1.16	0.84	4.32	3.21	0.25	1.22	0.06	1.44	16.54	0.72		4.67	78.89	19.72	13.96	23.03	9.98	24.53	3.97
28	2.68	5.25	0	11.11	3.11	4.07	0.05	2.09	15.42	0.61	9.7	6.13	31.16	18.82	8.11	14.8	7.86	26.07	10.13
58	2.27	0.87	1.95	1.33	3.1	0.37	0.14	0.82	1.28	0.09	3.69	3.01	5.2	6.69	7.91	12.9	1.65	1.27	2.84
120	1.97	0.37	1.92	22.76	0.62	1.63	0.08	0.87	1.55	2.17	4.45	8.38	12.36	11.06	9	16.09	5.08	11	8.22
178	1.14	0.82	2.71	1.48	0.26	1.66	0.06	1.75	3.25	1.58	2.59		0.11	12.9	0.91	5	9.23	6.7	1.93
Panel D	Lean										Obese
	A	B	C	D	E	F	G	H	I	J	K	L	M	N	O	P	Q	R	S
B	4.5	4.1	4.3	4.7	4.3	4.4	4.5	4.8	4.4	4.6	4.9	4.6	4.9	5.2	5	4.9	4.7	4.7	4.9
58	3.9	4	3.8	3.8	3.9	3.8	4	4.1	3.9	4.1	3.7	4.4	5.1	4.6	4.4	4.1	4	4.2	4.2
120	4.2	4.2	4	4.6	4.1	4.4	4.2	4.1	4.4	4.2	4.3	5.1	5.2	4.8	4.7	4.5	4.5	4.6	4.6
178	4.1	4.1	3.7	4.3	4.1	3.9	3.8	4.3	3.9	3.9	4.2		4.7	4.6	4.6	4.4	4.5	4.2	4.4

## Sheet: Figure 10
Panel A	Lean										Obese
	A	B	C	D	E	F	G	H	I	J	K	L	M	N	O	P	Q	R	S
B	4655	6625	3960	2765	7340	4105	7580	4415	4545	4740	1175	2555	1430	3755	2685	3225	2490	5480	6625
3	2700	3675	3985	2195	5285	3220	7110	2440	4085	4770	1300	3110	1795	4865	3265	3440	2430	6275	5175
7	2270	2980	2895	1810	4700	3330	7425	2325	3855	5620	1225	2690	1590	3725	2690	3105	1740	6115	4745
14	2160	6075	5645	2915	7280	4770	9225	3125	4870	7645		2185	1045	2540	1925	2745	2650	3630	2185
28		3795	3965	2175	4880	2915	6290	2935	3295	4525	2690	4525	1595	4195	2340	2930	3630	4340	3565
58	1020	1410	1330	610	1475	1320	2490	1465	1195	1050	390	810	390	1725	780	1000	1115	2270	1100
178	1755	2555	1470	595	945	705	2075	1185	1240	1835	535		575	975	840	780	505	2010	1690
Panel B	Lean										Obese
	A	B	C	D	E	F	G	H	I	J	K	L	M	N	O	P	Q	R	S
B	5.19	4.63	8.19	7.53	5.66	8.51	8.84	8.19	8.84		21.67	18.22	27.08	23.29	18.22	28.16	18.85	22.46	9.5
3	6.09	6.09	6.09	6.09	5.66	6.09	8.51	8.19	9.1	4.63	17.05	19.51	29.3	20.2	18.22	25.09	19.51	19.51	7.19
7	5.66	6.09	5.66	10.27	3.87	7.19	6.47	6.47	7.53	2.35	18.22	20.92	30.51	20.2	14.03	26.85	20.92	22.46	7.86
14	6.09	6.09	6.09	7.19	8.19	7.53	7.86	8.69	7.86		20.2	17.62	20.2	17.62	22.46	13.17	18.85	9.17	3.87
28	5.66	3.87	5.66		9.17	6.09	6.84	7.53	8.51		14.03	18.85	30.51	18.22	16.49	19.51	10.86	17.62	8.51
58	8.19	6.84	5.19	6.09	7.19	7.53	5.66	6.84	7.86	6.84	15.45	20.92	17.05	18.85	13.17	17.05	9.17	18.85	8.51
178	10.17	10.17	6.84	8.51	9.17	10.17	8.84	8.19	7.53		18.85	11.97	22.46	18.22	24.17	16.49	21.67	14.49	11.22
Panel C	Lean										Obese
	A	B	C	D	E	F	G	H	I	J	K	L	M	N	O	P	Q	R	S
B	0.896917	1.43089	0.483516	0.367198	1.29682	0.482374	0.857466	0.539072	0.51414		0.054222	0.140231	0.052806	0.161228	0.147366	0.114524	0.132095	0.243989	0.697368
3	0.44335	0.603448	0.654351	0.360427	0.933746	0.528736	0.835488	0.297924	0.448901	1.03024	0.076246	0.159405	0.061263	0.240842	0.179199	0.137106	0.124552	0.32163	0.71975
7	0.40106	0.489327	0.511484	0.176241	1.21447	0.463143	1.1476	0.359351	0.511952	2.39149	0.067234	0.128585	0.052114	0.184406	0.191732	0.115642	0.083174	0.272262	0.60369
14	0.35468	0.997537	0.926929	0.405424	0.888889	0.633466	1.17366	0.359609	0.619593			0.124007	0.051733	0.144154	0.085708	0.208428	0.140584	0.395856	0.564599
28		0.98062	0.70053		0.53217	0.478654	0.919591	0.389774	0.387192		0.191732	0.240053	0.052278	0.230241	0.141904	0.150179	0.334254	0.246311	0.418919
58	0.124542	0.20614	0.256262	0.100164	0.205146	0.175299	0.439929	0.214181	0.152036	0.153509	0	0.038719		0.091512	0.059226	0.058651	0.121592	0.120424	0.12926
178	0.172566	0.251229	0.214912	0.069918	0.103053	0.069322	0.234729	0.144689	0.164675		0.028382		0.025601	0.053513	0.034754	0.047301	0.023304	0.138716	0.150624

## Sheet: Figure 11
Panel A	Lean					Obese
Day Post-Infection	A	B	C	D	E	K	L	M	N	O
-2	4.5	4.5	11	4.75	4	6.75	4.75	5.25	3.5	4.75
-1	2.75	8	9	7	7.5	2.5	3.75	4	4.5	5.25
0	8.75	3.75	6.5	5.25	7.75	6.25	2.5	4.25	5.75	3.25
1	5.25	4.5	6.25	7.5	6.25	6.25	6.25	6.5	2.75	2.5
2	3.5	4.75	5.25	5	3.75	1.25	5.75	3	6.25	14.25
3	3.25	5.5	8.5	5.25	3.75	3	5.5	4.25	2	2
4	5.75	4.5	5.75	10.5	12.75	6	2.25	3.75	2	2.5
5	7	4.5	4.25	8.75	6.5	5.5	2.75	4.25	5.5	2.25
6	5.75	4.75	6.75	4.75	4.75	6.75	2.5	2.75	1.75	4
7	3.5	6.25	9.75	4.75	4.5	4.5	3	2.25	2.75	3.25
8	4	4.25	9.5	10	3.75	9	1.75	2.5	3.5	5
9	6.75	5.25	6	6.5	7.25	12.5	3.75	1.75	4	2.75
10	5.25	4.75	5.75	7.25	2.25	25.75	8.75	4.5	3.25	3.25
11	4.75	4	6	5.75	4.5	5.5	6.25	7.5	2.25	8
12	8.25	4.75	6.25	5.75	5.75	4	4.25	5.75	6	5.5
13	8	11.5	8	8	3.5	4.25	1.75	1.75	4.5	3.5
14	6.5	4.75	5	4.25	7.25	4	1.25	5.5	3	2.75
15	9.25	4.75	9	6.75	10.25	4	5.5	6.25	2.75	2.5
16	7.75	4.25	7.75	8.25	7.5	5	2	3.5	3.5	4.5
17	28.75	4.25	8.5	5	13.25	4.25	2.25	2.5	2.75	4.25
18	7.25	4.5	19.75	6.75	4.25	7	2	4.75	3.5	3.5
19	4.25	6.25	9.75	5	5.75	3.75	1.25	3	3.25	3
20	7.5	5.75	4.5	4.25	4.25	6	3.25	3.5	3.5	2
21	7	6.25	5.25	4.75	7.25	5.25	1.75	2.25	3	4.5
22	6.25	3.75	5.25	5	7	3.5	2.5	5.75	1.5	4.25
23	8.5	5.25	11	5.25	3.25	6	3.75	6.25	1.75	3.5
24	7.75	5.75	7.5	4.5	5.75	3.5	1.75	3	3	4.25
25	6.5	5.75	7.75	11.75	4.25	7.5	12	7.75	3	2.5
26	8.25	9	6	3.75	3	5	2.25	4.5	3.75	3.75
27	11.5	5.75	5.25	6.5	4.25	4.75	9.75	8	5	4.25
28	8.75	6.5	10.5	6.75	4.5	6	3	3.25	23	4.25
29	11	6.25	8.75	4	6.25	4	3.25	2.25	2	4.5
30	5.5	4	5.75	10.5	4.75	3.75	3	2.25	3.75	7
31	6.5	5.25	6.25	4.25	6.25	4.25	5	2.5	6.75	5
32	4	4.25	7	7.5	4.25	4.75	5	7.5	2	3.5
33	8.5	3.25	4.5	6	7.5	3.75	3	1.5	2.25	1.75
34	7.75	4	7.25	9.75	3.25	5.25	4.25	2.5	11.25	3.25
35	6.75	6.25	8	7.5	6	6.25	4.5	2.75	2.25	2.25
36	7.5	12.75	5.75	5.5	7.75	5.25	13.5	5.25	4	2
37	4.75	7.75	5	7.25	6	4	2.5	4	2.75	1.5
38	7	7	6.25	6.25	4	11.5	3.75	3.75	6	2.5
39	8.5	5.25	5	13.25	4.75	5.75	4	3.75	4.75	2.5
40	8	3.75	5	7.25	3	2.75	6.25	2	2.5	2.75
41	7	5	5	7.25	5.5	4.25	7.5	3.75	8.25	2
42	14.75	9.25	13	8	6.5	5	5	5	3.5	2
43	4.5	8.25	8.5	3.75	4.25	5	4	2.75	4.75	5.25
44	6.25	4.25	12.25	4.25	11	3.5	9	5.5	1.5	6.25
45	9.75	4.5	6.75	5.25	6	5	6.75	4.5	3.75	4
46	11	6.5	11.75	7.75	3.25	6.25	11.5	4.25	5.75	2
47	4.25	7	6.5	9.5	3.75	6	4.25	2	2	7.5
48	6.5	9.5	8	10	5.5	5.5	4	4.5	2.75	5.75
49	5.25	4	7.75	3.5	7	6.25	16.5	3	7.75	5.25
50	9.75	7.25	6.5	2.75	2.75	18.25	7	4.5	9.5	6.75
51	7	8.5	7.75	4.25	3.75	5.25	7.25	4.25	21	4.75
52	8.5	8.25	10.25	5.25	5.5	5.25	7.25	3	9.75	4.5
53	8.75	6.25	5.5	5.25	14.5	3.5	6.25	4	4.5	7.5
54	8.25	6.75	7	8.5	12.5	4	3.75	4	7.75	3.5
55	4.75	6	10.75	5	5.75	5.5	4.75	3.5	5.5	6
56	8.5	4.75	4.75	5	3.5	3.75	6.25	3	4.75	6
57	17.75	6	11.25	5	10.5	4.75	6.75	3.5	5.5	11.75
58	5.5	8.75	11.75	11.5	8	3.5	10.75	5	8	3.75
59	12.75	8.25	6.75	4.5	4.5	5	3	5.5	6.5	6.75
60	5.25	5	5	5.5	6.75	5.5	7	11.25	5.5	4.25
61	9.5	4.75	8.5	7.75	4.75	4	3.25	7.5	3.75	5.25
62	8.75	6.25	3.75	7.75	4.75	4	6.5	3	7	7.5
63	10.75	6.5	10	7.25	5.25	7.75	4	3.5	3.25	3.75
64	5	4.75	5	11	9	4	3.5	3.25	4.5	5.25
65	9.5	6.25	6	7.25	3.75	22.5	2.75	11	4	4.75
66	9.25	10.75	5.25	11	5	4	8.25	6.25	8.25	3.75
67	6	4.5	10	11.25	4.75	4	5.5	3.75	7.75	4.25
68	10.25	4.5	5	3.5	8.25	6.5	3	3.5	4	8
69	8.25	8.5	11.75	11	5	6.5	3	7.25	7.25	9.5
70	8.75	3.75	7	7.75	4	4.75	7.25	3.5	4.75	3.25
71	11.5	3.25	6.5	13.5	3	7	6.5	4.5	4.75	5.25
72	7	6	6.25	4.5	3.75	7	4.5	3.5	7.25	4.75
73	6	7.25	7.5	8.75	10.25	5.75	5.25	4	4.25	9.75
74	5	6.75	7	7.25	5.75	4.25	4.5	3.25	4.75	8.25
75	10.5	6.75	8.5	6.5	4	5.25	3.75	6.75	4.75	14.5
76	8.5	5	16.5	8.5	8.5	8.75	3.25	3.75	5.25	4
77	6.5	7	14.75	7.5	6.25	8.25	3.25	4	8.5	7.5
78	6.5	6	9.75	9.5	3.5	4	9.25	8.5	9.5	4.25
79	9.5	4.5	10	5	4.75	4	3.5	8.75	7.75	5
80	14	5	8.5	5.75	4.5	6.5	3.25	4.75	6.5	5.25
81	6.75	4.25	5.75	12	2.25	4.25	3.5	4.5	10	3.75
82	9.75	12.5	9.75	7.25	32	10.5	5.25	4	5.5	6.25
83	7.25	8.5	8.25	5	8.5	14	3.75	16.75	5.25	3
84	8.25	7	15.5	11.25	11.25	7.75	7	4.25	7.5	6.5
85	11	8.5	11.25	8	10.25	5	8.25	9.25	7	4
86	10	4.75	13.5	9	5	7	4.25	6	4.25	14.25
87	8.5	8.75	6.25	9	7.5	3.25	7.5	5.5	8	11
88	15.5	4.5	12.5	4.5	21.75	7	6	11	8	6
89	7.25	4.75	12.25	6.25	3.75	4.5	9.5	7	4.5	5.25
90	7.25	9	11.25	4.75	3.25	4.75	4	3.25	3.75	4.75
91	11	7.25	6	3.75	5.25	14.5	9.25	7.5	4.75	5.5
92	10.25	10.25	6.25	9.25	3.75	3.25	6	5.75	8	6.25
93	15	13.25	10.5	11.5	7.5	5.75	11	4.5	7.75	6
94	12.25	7.75	6.75	10.5	13	3.75	9.25	6.25	6	3
95	6.25	5.5	15.25	12	9.25	3.75	4	5	10.75	9.25
96	8.5	18	7.5	4.5	9.25	8	18.5	4.25	8.5	3.75
97	7.25	12	9.75	4.25	6.25	6	7.75	10	11	3.25
98	14.25	6.5	22.75	4.75	10.25	5.5	3	6	5.25	9.5
99	7.25	12.25	16.5	18.5	2.25	7.25	5	4.25	5	5.25
100	6.5	6	14.75	11	14.25	6.75	9.75	7.25	4	4.25
101	6.5	6	6.75	6.5	10.75	3.75	14.25	7.75	7.5	10.25
102	7.25	5	7.5	3.75	18.75	5.75	11.25	5.5	4.75	3.25
103	5.75	4.5	9.25	9.75	5.75	3.5	4.25	7.5	5.75	4.5
104	8.25	6	7.25	6	9.25	6.25	4.25	8.75	7.25	16
105	11.25	9.25	13	7.75	12	11.25	7.75	4.5	6.5	4
106	9.5	5.25	16	11.5	6.5	10.75	9.5	9.25	7.5	4.5
107	14	9	14.75	6.25	7.25	6	8	6	6.25	4
108	8.75	9.25	13.5	15.25	7	4.75	3.25	6.5	5.25	5.5
109	12.5	4.25	14.25	10	15	3.75	4	4	4.75	7
110	10.75	7.5	17.75	4.25	3.5	5.5	9	5	4.5	2.25
111	14.5	6.5	18.5	6.5	6.25	7.5	8.25	6.5	23	5.25
112	7.75	4.75	16.75	11.25	6.5	6.5	14	8	9.5	5.5
113	10	9.75	11.75	4.5	16.25	7.75	10.5	4	4.5	3.75
114	14	8.5	13	7.5	3	7	15.25	3.5	4.25	3.25
115	9.25	5.25	9.75	4.25	14.5	8.5	8.25	3.5	5.25	6.5
116	7.5	5.25	10.5	5	10.25	4	4	10	3.5	5.25
117	24.5	5	9.5	17.5	5	5.25	5	4.5	5.5	4
118	11	10.25	24.5	5.75	5.5	4.5	22.5	4	5	4
119	6.5	5.25	11.5	7.25	5.25	7.75	4.25	5	4.5	17
120	8.25	5.25	11.75	5.25	12.5	7	9.75	4	3.5	7
121	9.75	9	20.25	15.5	16.25	12.5	10	14.5	4.75	15
122	6.25	5.75	12.25	8.25	17.75	5.25	7.5	4.5	5.5	8.5
123	26.75	11.25	12	8	6.25	4.5	5	6.75	4	4.5
124	8.5	4.5	10.75	18.25	6.5	5	5.25	4	4	6.5
125	6	11	17	8	22.25	4.75	5.5	4.5	4.5	4
126	11.25	4.75	14.25	8.5	8	12.75	14.25	6.75	6.75	24.25
127	10.5	5.75	10.5	5.75	15.5	6.25	10.5	4	4.5	8
128	9.75	7.75	13.25	17.5	10	12.75	5.25	9.75	5.25	3
129	11.75	5.5	14.25	20.5	13.25	9.75	9.25	7.5	6	4
130	11.25	12	14.75	6.75	3.5	15	15.5	9.25	9.5	13.75
131	6.5	10	18	7	8	5.5	5.5	12.75	4.25	4.75
132	12.5	11	14.25	22	13.75	12.25	16	7.5	7.75	17.75
133	10	6	17.75	9.25	3.25	7	6	10.25	3.75	6.25
134	13.5	6.25	14.5	5.75	6.5	12	14.5	4.25	5	4.75
135	7.25	10.25	14	7.5	15.5	6.75	6	4.75	27.25	4.25
136	7.75	21.5	16	16	15.25	9.75	16.5	12.5	5.5	3.5
137	8.25	10.75	14.25	12	18.75	6.25	7.5	3.75	5.25	6.75
138	5.5	12.75	15.75	7.5	11.5	6.75	10.5	8.75	10.75	18.25
139	9.25	20.5	16.5	20.75	10.25	6.5	7.75	6.5	9.25	4.5
140	15.75	6.5	18.5	11	9.75	7.5	5	6.75	10.25	11
141	9.5	7	15.75	12.5	4.75	8.25	5.25	3.25	6.5	3
142	10.75	14	14.75	14.75	7.25	4.75	7.75	3.5	20.75	4.5
143	17	8.75	15.75	20.75	9	12	11.5	6.75	8	11.75
144	8.25	8.5	24.25	12.25	4.25	10	18.25	4.25	5.75	6.5
145	19.5	13.25	17.25	11.25	16	23	13.75	6.25	8.5	10.75
146	11.25	11.5	14.5	10.25	15.25	10.5	9.75	4	8.25	11.25
147	13.5	12	22.75	14.75	12.5	10.5	15	5.75	7	8.5
148	9	10	21	10.75	10	5.75	7	5.25	4.75	6.5
149	9.75	11.25	27.5	13	11.25	5	15.75	11.75	12.5	7
150	9.5	8.75	22.25	13	14.75	7.25	14.25	4.5	4.5	8.25
151	12	14.75	17.75	19.5	9.5	9	8.25	3.75	5.5	8.25
152	8.25	13.25	16.25	20	15	5.75	7.75	3.5	5.75	5
153	14.25	10	17.5	19.75	21	10.5	12.25	11	3.75	5.75
154	10.25	14	16.75	19	14	15.25	15.5	5.5	9.75	6.75
155	9.25	8.25	18.25	8	15.5	11.5	14	3.5	4.75	4.25
156	11.5	22.25	21.25	12.25	4.5	6.25	9.75	6.5	5.5	8.75
157	10	12.75	27.75	12.75	12.75	5.25	24	8.25	5	5.75
158	14.25	8.5	22	14.75	20.25	3.75	13	5.5	8.5	9.75
159	9.5	9	17	15	13.75	4.75	9.75	7	8.75	9.5
160	7.5	16.75	27.75	17.25	11.25	7.25	7.5	4.75	6.75	8.75
161	5.5	15.25	19.25	14.25	12	7.75	14.25	13.25	5.75	4.75
162	10	18.75	19	14.5	17.5	8.25	15	3.75	11	3.75
163	13.5	11	20.75	11	19.25	4.75	11	6.5	31.75	5.25
164	18.5	9.75	26.5	16.25	3	16.25	10.5	4.5	4	8.25
165	9.25	19.25	20	15.25	17.5	5.25	8.75	4.25	7.75	9.5
166	8	12.25	18.5	18	3.25	6.75	16	7.75	7.25	14.25
167	6.5	19.25	24	14.25	26	17	13.5	5.5	8	6.5
168	12.5	13	24.5	19.25	9.25	8	8.5	8.75	6.5	6.25
169	8.75	11.25	19.25	14	1.75	10.25	10	10.25	8	4.5
170	4.75	16.25	23	13.25	9	8.5	8.25	6	4	9.25
171	15.75	12.75	20.25	13.5	13	4	8.5	9.75	7.5	8
172	8.25	12	20.5	18.5	20.5	6.25	14.25	6.5	4.75	4.5
173	10	13.5	15.5	19.75	16.75	3.5	11	5	6.25	11.25
174	15	14.25	20	17.5	8	3.75	16	12.5	11.75	11.75
175	13.5	16.5	20.75	21.5	4.5	5.75	10.75	3.5	3.5	7
176	13.25	13.5	23.75	17.5	11.75	11	10.5	6.75	5.25	11
177	15	30.75	21.75	9.75	4.25	17	18.25	9.25	33.5	5.5
178	19	12.75	22	21.5	5.5	13.25	14.25	5.75	5.5	5.25
179	6.5	19.5	30.25	14.25	16	7.25	15.5	6	11	7.5
180	9.5	12.5	27.75	12.25	12.25	19.75	20.75	3.5	7.75	7.25
181	12.5	15.25	24.5	21.5	32.25	42	10	11.5	14.25	11.25
182	10.5	19.25	29.5	17	2.5	8	9.25	9.5	5.5	15.5
183	8.75	13.5	30.5	15.5	18	5	17.25	6.75	5.25	5.5
184	8.75	13.75	24.25	18.5	16.5	5	8.75	7	5.5	11.25
185	3.5	15	30.75	18.75	17.5	19.25	17.5	4.75	6.25	10.5
186	15	14.75	24.25	16.75	30.25	5	10	5.5	3.5	11
187	15.5	17.25	25.25	16.75	25.25	11	12.75	11.25	7	5.75
188	20.5	18.5	21.25	23	6	7	40.5	4.25	8	7.5

## Sheet: Sup Figure 1
Panel A	Lean										Obese
	A	B	C	D	E	F	G	H	I	J	K	L	M	N	O	P	Q	R	S
B	128.75	153.83	158.98	301.99	245.76	337.96	246.54	422.27	247.8	269.8	290.64	168.93	194.98	343.34	241.7	144.48	50.45	369.18	88.7
7	158.87	85.6	1013.35	62.04	138.6	70.39	87.01	60.24	357.37	54.28	77.27	109.41	139.77	201.65	163.82	134.76	227.66	137.8	198.96
14	34838.9	79295.2	12379.1	18228.2	13956	13880.1	14879	34536.8	16136.1	27130.8	24462.5		80197.4	23677.5	15612.5	16674.4	30709	16584.9	12765.9
29	27972.4	118818	19057.3	27289.5	9022.07	28469.4	20773.3	24717.4	23649.7	24012.8	17664.1	57312.7	42804	26616.5	11900.5	12275.9	68834.9	10668.8	17433.5
56	6495.6	22582.2	8762.89	9723.21	3911.53	11157.9	7018.47	6835.55	8523.72	7200.6	7867.96	4863.66	12259	13691.5	2822.08	3052.97	21026.9	4195.23	6702.53
83	5813.61	16401.8	10118	12263.1	4396.83	14935.4	8199.86	8101.03	10525.6	12786.1	9506.23	5383.19	9879.47	14261.8	2204.54	2919.43	25745.1	6178.25	7334.72
120	7042.02	10436.9	10157.7	9552.36	2620.96	9737.27	6665.01	9836.38	8593.75	11986.8	8226.19	4040.56	7206.73	7522.69	2084.81	1934.82	20760.3	3699.72	6960.3
152	3358.01	6995.57	5815.35	6016.12	2744.87	6821.27	7185.21	5687.8	7291.24	9393.83	4540.88	2664.98	6253.4	5432.38	1978.1	1328.53	13228	2699.73	4733.32
180	3173	7154.42	6505.21	5855.65	2085.13	6814.26	4819.8	5587.52	7279.67	8794.77		3213.79	10134.6	6096.17	1739.32	2257.96	14212.7	2501.76	5702.29
Panel B	Lean										Obese
	A	B	C	D	E	F	G	H	I	J	K	L	M	N	O	P	Q	R	S
B	10	10	10	10	10	21.98	10	10	10	10	10	10	10	10	10	10	10	10	10
14	437.52	110.92	148.59	87.9	70.63	40.18	142.23	150.66	770.9	622.3	78.705	168.655	250.611	51.88	51.168	85.114	296.483	10	583.445
28	260.02	190.11	60.12	148.25	122.18	33.27	158.49	358.1	1009.25	181.13	76.913	30.2	358.096	37.325	105.439	126.183	194.536	193.197	136.144
58	350.75	903.65	363.92	679.2	194.09	194.09	102.09	95.5	299.92	1625.55	2142.89	63.096	39.537	10	24.547	30.13	190.546	69.502	65.615
85	603.95	1901.08	291.74	10	2432.2	114.55	799.83	1472.31	167.11	64.42	141.906	83.176	151.008	225.424	98.175	93.111	266.073	107.152	539.511
120	144.88	146.22	28.71	44.46	98.4	28.12	53.95	74.64	109.4	74.13	123.027	52.845	147.911	28.51	95.499	116.95	31.405	10	32.584
155	783.43	578.1	267.92	38.28	51.29	10	79.25	211.84	117.22	124.45	134.896	234.963	372.392	10	36.224	54.954	101.625	40.179	85.901
178	92.9	70.96	54.58	35.65	44.87	10	10	25.29	10	10	10	10	134.896	49.659	125.026	80.168	35.727	10

## Sheet: Sup Figure 3
Panel A	Lean										Obese
	A	B	C	D	E	F	G	H	I	J	K	L	M	N	O	P	Q	R	S
B	26.3	11.8	7.03	13.9	15.9	33.5	12	35.9	29.2	31.8	36.9	23.9	22.2	14.4	3.09	10.9	5.27	5.61	28.6
1	27.4	4.91	4.35	8.05	25.5	18.9	21.3	13.7	11.8	28	19.3	9.71	20.1	12.5	0.92	17.6	2.01	3.51	5.85
2	16.3	4.92	6.99	10.2	12.3	15.6	17.4	16.1	9.56	24.1	24.8	20.8	16.2	25.8	2.57	11.7	10.1	10.6	30.2
3	7.01	7.32	7.41	6.34	14.7	9.01	17.9	14	9.63	17.9	26.2	22.6	9.16	31.2	2.49	9.35	5.77	7.9	20.5
7	16.3	10.7	6.49	5.41	10.6	21.1	15.7	20.3	12.2	19.2	25.5	18	7.73	9.93	4.26	9.59	4	4.53	17.7
14	11.8	5.93	2.39	4.14	10.6	10.9	9.89	1.28	5.49	15.8	28.8		5.45	6.41	3.55	7.57	3.15	2.68	14.2
28	10.9	9.13	17.5	7.39	14.5	27.4	23.4	15.1	9.08	14.1	20	11	7.26	9.17	1.6	8.41	2.89	13.1	14.6
45	21.6	13.2	9.41	13.8	15.1	18.9	19.2	30.3	10.7	32.3	26.9	11.5	8.86		1.79	12.3	2.48	2.21	16.1
58	12.3	2.5	4.07	9.17	13.6	13.9	21.6	12.9	9.24	20.7	26.5	8.23	7.29	8.04	0.75	9.36	3.44	3.77	9.27
85	9.76	7.26	8.64	2.78	4.61	11	4.48	12	4.48	26.1	23	12.8	12.6	16.8	2.42	13	3.79	7.31	20.4
120	21.6	12.4	8.08	10.9	10.1	15.8	18.5	29	7.27	15	2.61	23.1	1.39	37.8	4.35	16.6	0.5	27.1	6.3
155	18.8	12.8	6.18	10.7	7.79	16.7	18.6	18.8	13.6	17.3	28.7	11.1	11.5	16.5	2.29	15.8	6.59	12.4	9.99
178	13.2	11.9	6.05	7.91	10.2	19	9.74	18.5	9.62	17.6	46.4	14.7	12.8	12.6	0.79	11.7	3.58	13.4	16.4
195	13.4	5.17	6.25	9.93	12	19	9.59	24.7	11.1	14.2		13	12	12.4	1.73	9.99	5.3	11.2	13.4
Panel B	Lean										Obese
	A	B	C	D	E	F	G	H	I	J	K	L	M	N	O	P	Q	R	S
B	13.1	8.17	12.8	18.6	27.4	10.6	10.9	11.8	12	9.92	8.86	13.5	8.47	10.2	6.85	7.98	4.76	3.39	11.1
1	5.76	2.45	0.87	1.14	11.4	2.61	3.63	5.65	1.09	3.25	4.76	2.94	3.42	3.45	3.47	3.45	3.17	4.25	1.4
2	28.1	29.2	39.8	36.7	32.6	20.5	27.7	33.9	39.2	22.2	40.2	31	13.4	38.6	19	33.7	25.4	42.6	45.7
3	43.5	39	49	34	46.4	28.9	41.9	36.9	37.2	25.2	36.3	46.6	37.9	33.9	19	39.1	30.9	22.3	25.8
7	17.9	19.8	24	20.5	21.3	14.4	14.4	20.3	9.88	18	15.8	22.7	16	10.3	14.9	10.8	11.8	11.2	17.3
14	12.4	11.6	11.6	13.6	20.8	8.62	15.7	17.2	7.63	13.5	24.8		15.5	8.11	17.8	9.77	8.74	10.1	15.5
28	21.3	20.4	36.5	29.6	32.8	15	32.5	19.6	16.4	19.6	19.7	15.3	17	6.83	10.8	7.02	6.18	5.13	12.2
45	14.5	17.9	27.9	27.1	22.8	17	22.6	17	9.54	19.5	21.3	15.3	15.7		10.8	7.51	7.52	7.9	13.2
58	15.4	12.3	18.8	28.2	31.5	17.6	26.8	16.6	15.7	13.2	20.7	20.1	16	11.8	15	13	7.58	10.1	15.5
85	5.4	7.8	4.5	5.61	6.82	5.03	4.09	3.37	6.22	6.22	10.3	7.34	6.9	7.69	3.44	8.11	1.86	4.42	7.91
120	11.4	1.59	15.1	12.7	8.31	14.9	10.5	15.3	3.71	3.71	0.15	13.2	0.062	6.47	3.6	5.39	0.04	4.12	0.21
155	6.26	5.09	10.2	6.06	7.24	6.25	6.08	6.68	4.85	4.85	3.83	1.78	0.63	0.97	1.7	2.86	3.21	1.36	0.72
178	9.52	9.47	12.1	10.6	6.78	9.93	10.4	8.07	10.9	10.9	11.4	15.6	11.1	7.58	5.82	8.25	6.31	8.68	12.7
195	8.26	2.21	7.3	8.56	8.54	12.6	8.37	9.49	5.81	9.63		9.22	9.27	7.61	5.89	5.56	1.97	6.7	6.51
Panel C	Lean										Obese
	A	B	C	D	E	F	G	H	I	J	K	L	M	N	O	P	Q	R	S
B	48.9	77.1	77.4	61.2	47.1	50.5	70.8	44.2	48.3	49.2	52.3	59.7	65.7	72.3	85.5	78.9	86.4	87.9	57.4
1	51.4	80.8	84.3	75	22.6	70.5	59.5	72.4	66.1	54.7	73.4	75	65.7	77.1	85.1	75.1	91.4	87.4	84.8
2	51.7	60.9	47.6	44	47.1	59.3	43	45.1	42	44.6	30.5	39.9	56.9	27.7	63.6	52	58.7	40.9	20.9
3	47	51.6	40.6	54.9	31.4	58.6	32.4	43.5	47.1	49.8	33.8	27.4	49	28.9	72.7	49.9	60.7	63.4	51.5
7	62.5	64.8	66.3	69.5	55.7	57.9	61.3	49.1	67.6	56	54.5	52.3	68.6	60.1	72.5	76.5	78.2	77.8	62.3
14	71.7	78.1	81.9	74.3	62.1	77	69.8	53.3	72.3	63.6	44.8		75.1	76.6	70.9	79.7	85.9	78.4	66.8
28	63.5	65.9	40.9	57.1	45.8	53.1	30.7	58.1	50.3	59.8	57.6	67.8	72	79.1	80.6	82.2	88.3	77.4	69
45	60.2	65.6	58.4	52.6	52.4	58.2	50.3	46.7	68	40.2	49.8	68.8	70.3		82.3	77.3	86.3	84.3	63.1
58	69.2	79.9	70.8	57.2	48.7	65.6	44.1	65.4	64.8	59.9	50	66.9	71.9	74	79.6	74.1	81.9	78.2	71.3
85	60.1	62.3	54.8	60.9	54.8	48.9	66.5	63.8	69.7	32.5	60.4	65.5	69.1	64.4	83	74.1	83.5	79.8	64.2
120	54.1	67.1	64.8	60.8	58.1	63.3	50.7	49.4	66.2	46.7	40.9	40.4	27.8	35.7	72.4	70	64.5	45.6	32.2
155	58.9	67	80.7	66	68.3	64	53.8	69.1	59.5	49.5	47.4	67.9	54.6	62.1	78.6	66.8	74.4	53.7	54.1
178	69.4	69.8	75.9	63.1	60.3	61.8	62.3	63.2	72.4	63.9	35.9	62.7	65	69.1	77.6	75.1	83.3	66.1	65.3
195	71.2	85.3	78.4	67.5	63.5	61.4	70.7	56.8	65	63.2		68.3	64.1	68.8	78.7	76	78.1	74.6	73.4
Panel D	Lean										Obese
	A	B	C	D	E	F	G	H	I	J	K	L	M	N	O	P	Q	R	S
B	3.88	5.04	2.63	20.03	8.51	8.8	2.24	3.99	20.18	26.33	3.521	2.012	2.548	3.228	3.066	0.815	1.328	2.08	2.716
1	0.28	23.6	2.86	11.1	1.47	1.42	0.841	1.4347	4.809	8.064	8.95	4.54	1.174	10.73	17.54	1.081	3.187	38.43	17.1
2	97.711	93.65	98.69	98.03	89.49	95.621	95.43	92.921	96.703	95.11	93.9969	93.2965	76.1	98.7	88.5	95.7977	89.4	98.9928	98.6966
3	98.5	96.9931	94.5	97.8	93.0954	96.7916	98.1	82.282	95.9957	96.7929	81.3	96.78	97.43	98.58	90.17	97.65	98.56	99.45	97.94
7	70.5937	56.3967	54.6911	44.7921	44.2	28.3918	23.9	25.586	60.2946	25.3	65.081	61.016	57.66	53.3906	46.1	22.686	36.566	62.488	79.29
14	1.577	3.33	1.895	6.38	1.39493	1.986	2.168	5.39	5.65	3.563	6.863		2.16	2.018	5.267	0.71	1.098	4.886	5.16637
28	0.919	3.92101	5.55	21.5	2.03	1.62	6.54	1.75	19.888	11.578	9.3	9.8	5.7	5.7	9.3	3.57	6.2	8.4	9.7
45	1.159	3.036	2.28578	18.787	1.04	2.039	3.98	1.426	7.57	11.711	2.697	1.35194	1.5717		2.018	0.64	1.09	2.15	4.397
58	2.3	3.971	3.62	21.77	2.69	3.21	5.22	2.3	23	7.745	3.597	2.412	2.15	2.31	3.097	1.122	0.887	5.17	3.94
85	1.79	5.64	5.15	13.1	2.43	4.02	2.83	1.04	29.91	7.6	3.5	5.12	2.15	3.46	5.21	2.47	4.34	4.79	6.89
120	10.5	11.4	3.62	27.5	6.1	7.4	10	5.82	28.7	8.68	2.02	2.331	1.46	2.14	1.55	0.67	0.92	3	0.72
155	6.15	10.66	13.8	34.06	8.02	13.72	12.3	9.4	38.2	22.86	2.666	2.037	2.035	2.96	4.09	1.381	2.196	5.49	1.85
178	4.03	6.45	5.8	22.34	8.15	3.35	8.61	8.16	29.25	19.78	2.84	5.38	2.828	2.88	3.99	1.974	3.94	9.51	5.43
195	2.133	1.577	3.18	18.66	2.745	4.481	4.9	3.85	18.814	22.109		5.91	4.84	4.32	5.188	1.947	2.9	7.08	7.72

[truncated: 5 more sheets: Sup Figure 4, Sup Figure 5, Sup Figure 6, Sup Figure 7, Sup Figure 9]
